# Supplementary material for: Stabilin-1 plays a protective role against Listeria monocytogenes infection through the regulation of cytokine and chemokine production and immune cell recruitment
Source: Virulence. 2021 Aug 10;12(1):2088–103. doi: 10.1080/21505594.2021.1958606 (PMC8366540; doi:10.1080/21505594.2021.1958606)
Supplement: Supplemental Material [file KVIR_A_1958606_SM3893.zip]

Archive with 1 entries (1 files):
- Figures_STAB1_2021_Revision_1 (1).docx
